# Supplementary material for: In Vitro Determination of Antimicrobial, Antioxidant and Antiviral Properties of Greek Plant Extracts
Source: Microorganisms. 2025 Jan 16;13(1):177. doi: 10.3390/microorganisms13010177 (PMC11767790; doi:10.3390/microorganisms13010177)
Supplement: Supplementary file 1 [file microorganisms-13-00177-s001.zip]

Archive with 1 entries (1 files):
- microorganisms-3418611-supplementary.pdf
